# Supplementary material for: Targeted DNA sequencing of non-small cell lung cancer identifies mutations associated with brain metastases
Source: Oncotarget. 2018 May 25;9(40):25957–70. doi: 10.18632/oncotarget.25409 (PMC5995256; doi:10.18632/oncotarget.25409)
Supplement: Supplementary file 2 [file oncotarget-09-25957-s002.xlsx]

## Sheet: ST1_GeneVar_Primaries
Chromosome	Position	Reference Allele	Sample Allele	Variation Type	Gene Region	Gene Symbol	Transcript Variant	Protein Variant	Variant Findings	Case Samples With Variant	Control Samples With Variant	Translation Impact	Classification	SIFT Function Prediction	PolyPhen-2 Function Prediction	Regulatory Site	Regulator	dbSNP ID	AFC Frequency	1000 Genomes Frequency	HGMD	OMIM Gene	OMIM Phenotype	COSMIC ID
1	11273512	G	A	SNV	Exonic	MTOR	c.3229C>T	p.H1077Y		1	0	missense	Uncertain Significance	Tolerated	Possibly Damaging
1	11288932	C	G	SNV	Exonic	MTOR	c.2823G>C	p.L941F		1	0	missense	Uncertain Significance	Tolerated	Benign
1	11308024	T	A	SNV	Exonic	MTOR	c.968A>T	p.Q323L		1	0	missense	Uncertain Significance	Tolerated	Possibly Damaging
1	11317016	G	A	SNV	Exonic	MTOR	c.478C>T	p.R160C		1	0	missense	Uncertain Significance	Damaging	Probably Damaging
1	11319438	G	AC	Substitution	Exonic	MTOR	c.29delCinsGT	p.T10fs*8		1	0	frameshift	Uncertain Significance
1	120478118	C	G	SNV	Exonic	NOTCH2	c.3632G>C	p.C1211S		2	1	missense	Uncertain Significance	Damaging	Probably Damaging
1	120496233	G	A	SNV	Exonic	NOTCH2	c.2298C>T	p.C766C	1	1	1	synonymous	Uncertain Significance											3472331
1	120548025	G	A	SNV	Exonic	NOTCH2	c.342C>T	p.P114P	1	5	1	synonymous	Uncertain Significance					140551270	0.81					3360264
2	48025789	A	G	SNV	5'UTR; Exonic	MSH6	c.-240A>G; c.667A>G; c.277A>G	p.N93D; p.N223D	1	2	0	missense	Uncertain Significance	Tolerated	Benign			374041375	0
2	48026596	A	G	SNV	Exonic	MSH6	c.1084A>G; c.568A>G; c.1474A>G	p.M190V; p.M492V; p.M362V	12	1	0	missense	Uncertain Significance	Damaging	Possibly Damaging			61754783	0		CM031252 (DM?)
2	48026666	G	T	SNV	Exonic	MSH6	c.638G>T; c.1154G>T; c.1544G>T	p.R515M; p.R385M; p.R213M		1	0	missense	Uncertain Significance	Damaging	Probably Damaging
2	198263231	T	C	SNV	Exonic	SF3B1	c.3088A>G	p.K1030E		1	0	missense	Uncertain Significance	Damaging	Probably Damaging
2	198272767	T	G	SNV	Exonic	SF3B1	c.1194A>C	p.P398P		1	0	synonymous	Uncertain Significance					71422649	0.2	0.02
2	198272806	A	G	SNV	Exonic	SF3B1	c.1155T>C	p.A385A		1	0	synonymous	Uncertain Significance
2	198273143	C	A	SNV	Exonic	SF3B1	c.1067G>T	p.G356V		1	0	missense	Uncertain Significance	Damaging	Possibly Damaging
2	198281615	T	C	SNV	Exonic	SF3B1	c.516A>G	p.L172L		1	0	synonymous	Uncertain Significance
2	198299845	C	A	SNV	Promoter	SF3B1	c.-122G>T		122	1	0		Uncertain Significance			ENCODE TFBS	CCNT2; SPI1; MAX; NRF1; CHD2; ETS1; ELK4; YY1; HEY1; POLR2A; SIX5; SIN3A; MYC; E2F1; EP300; E2F4; HMGN3; E2F6; GABPA; EGR1; ZNF143; TFAP2C; TBP; STAT3; PAX5; USF2; NFKB1; USF1; ELF1; SP1; RFX5; ATF3; TAF1
3	10089628	C	A	SNV	Exonic	FANCD2	c.1306C>A	p.L436M	1	2	1	missense	Uncertain Significance	Damaging	Probably Damaging			373898927	0					3800822; 3800823
3	10089664	C	T	SNV	Exonic	FANCD2	c.1342C>T	p.Q448*		2	0	stop gain	Likely Pathogenic					755992976	0
3	10089671	T	G	SNV	Exonic	FANCD2	c.1349T>G	p.I450R		2	0	missense	Uncertain Significance	Damaging	Possibly Damaging			549790164	0
3	10091127	GTCCTTCTAGAGT		Deletion	Exonic	FANCD2	c.1483_1495delGTCCTTCTAGAGT	p.V495fs*2		1	0	frameshift	Likely Pathogenic
3	10091140	T	G	SNV	Exonic	FANCD2	c.1496T>G	p.L499W		1	0	missense	Uncertain Significance		Probably Damaging
3	10108989	A	G	SNV	Exonic	FANCD2	c.2482A>G	p.K828E		1	1	missense	Uncertain Significance	Tolerated	Benign
3	10115018	C	T	SNV	Exonic	FANCD2	c.2687C>T	p.T896M	2	1	0	missense	Uncertain Significance		Possibly Damaging			796666228
3	187440277	T	G	SNV	Exonic	BCL6	c.1922A>C; c.2090A>C	p.D641A; p.D697A		1	0	missense	Uncertain Significance	Tolerated	Benign
3	187446234	T		Deletion	Exonic	BCL6	c.1454delA	p.H485fs*105; p.H485fs*49		3	0	frameshift	Uncertain Significance
3	187446243	G	T	SNV	Exonic	BCL6	c.1445C>A	p.S482Y		3	0	missense	Uncertain Significance	Damaging	Probably Damaging
3	187446244	A	T	SNV	Exonic	BCL6	c.1444T>A	p.S482T		4	0	missense	Uncertain Significance	Tolerated	Probably Damaging
3	187446245	C	T	SNV	Exonic	BCL6	c.1443G>A	p.Q481Q		3	0	synonymous	Uncertain Significance
3	187451320	CCT		Deletion	Splice Site	BCL6	c.160_161+1delAGG			2	1	SSL	Uncertain Significance			Splice Site Loss
7	50467782	G	T	SNV	Exonic	IKZF1	c.432G>T; c.588G>T; c.600G>T; c.756G>T; c.891G>T; c.327G>T; c.462G>T; c.558G>T; c.726G>T; c.630G>T; c.1017G>T	p.E186D; p.E252D; p.E196D; p.E200D; p.E144D; p.E210D; p.E242D; p.E297D; p.E154D; p.E109D; p.E339D		1	0	missense	Uncertain Significance	Tolerated	Benign
7	50467879	A	C	SNV	Exonic	IKZF1	c.559A>C; c.823A>C; c.424A>C; c.655A>C; c.685A>C; c.697A>C; c.529A>C; c.727A>C; c.988A>C; c.1114A>C; c.853A>C	p.N142H; p.N285H; p.N275H; p.N330H; p.N187H; p.N229H; p.N219H; p.N372H; p.N177H; p.N243H; p.N233H		1	0	missense	Uncertain Significance	Tolerated	Probably Damaging
7	50468111	T	A	SNV	Exonic	IKZF1	c.917T>A; c.929T>A; c.1346T>A; c.1220T>A; c.1085T>A; c.1055T>A; c.656T>A; c.959T>A; c.887T>A; c.791T>A; c.761T>A	p.L306H; p.L219H; p.L296H; p.L362H; p.L352H; p.L264H; p.L254H; p.L320H; p.L407H; p.L310H; p.L449H		1	0	missense	Uncertain Significance	Damaging	Possibly Damaging			780621105	0
7	50468112	C	G	SNV	Exonic	IKZF1	c.1347C>G; c.1086C>G; c.657C>G; c.918C>G; c.960C>G; c.1221C>G; c.762C>G; c.1056C>G; c.930C>G; c.888C>G; c.792C>G	p.L449L; p.L296L; p.L362L; p.L352L; p.L264L; p.L254L; p.L320L; p.L310L; p.L306L; p.L407L; p.L219L		1	0	synonymous	Uncertain Significance
9	133759490	AA		Deletion	Exonic	ABL1	c.1870_1871delAA; c.1813_1814delAA	p.K605fs*50; p.K624fs*50		1	0	frameshift	Uncertain Significance
9	133759491	A		Deletion	Exonic	ABL1	c.1814delA; c.1871delA	p.K624fs*89; p.K605fs*89		2	0	frameshift	Uncertain Significance
9	133759492	G		Deletion	Exonic	ABL1	c.1815delG; c.1872delG	p.K606fs*88; p.K625fs*88		1	1	frameshift	Uncertain Significance
9	133759503	AGA		Deletion	Exonic	ABL1	c.1883_1885delAGA; c.1826_1828delAGA	p.K609del; p.K628del	3	3	1	in-frame	Uncertain Significance											1684193; 1684194; 1684195
9	133759550	G		Deletion	Exonic	ABL1	c.1930delG; c.1873delG	p.D625fs*69; p.D644fs*69		1	0	frameshift	Uncertain Significance
11	108106562	G	C	SNV	Splice Site	ATM	c.496+1G>C			2	0	SSL	Pathogenic			Splice Site Loss
11	108122573	A	G	SNV	Exonic	ATM	c.1617A>G	p.V539V		1	0	synonymous	Uncertain Significance
11	108201005		CACTGAAAGAGG	Insertion	Exonic	ATM	c.7361_7372dupCACTGAAAGAGG	p.A2454_E2457dup		1	0	in-frame	Likely Pathogenic
11	108213973	G	T	SNV	Exonic	ATM	c.8293G>T	p.G2765C		1	0	missense	Uncertain Significance	Damaging	Probably Damaging
12	25398282	C	A	SNV	Exonic	KRAS	c.37G>T	p.G13C	543	2	0	missense	Pathogenic	Damaging	Probably Damaging			121913535				190070	614470	4169642; 527; 1152505
12	25398284	C	A	SNV	Exonic	KRAS	c.35G>T	p.G12V	3934	2	0	missense	Pathogenic	Damaging	Probably Damaging			121913529				190070	162900; 260350	1140133; 520; 25879
12	25398284	C	T	SNV	Exonic	KRAS	c.35G>A	p.G12D	4682	2	1	missense	Pathogenic	Damaging	Benign			121913529			CM087372 (DM)	190070	162900; 260350; 607785; 137215; 614470; 163200	1135366; 521; 25877
12	49420687	C	T	SNV	Exonic	KMT2D	c.15062G>A	p.R5021Q		2	0	missense	Uncertain Significance		Possibly Damaging			754444347	0
12	49431436	T	A	SNV	Exonic	KMT2D	c.9703A>T	p.K3235*		1	0	stop gain	Uncertain Significance
12	49431772	C	G	SNV	Exonic	KMT2D	c.9367G>C	p.E3123Q		1	0	missense	Uncertain Significance		Possibly Damaging
12	49434405	A	T	SNV	Exonic	KMT2D	c.7148T>A	p.L2383*		1	0	stop gain	Uncertain Significance
12	49436554	G	A	SNV	Exonic	KMT2D	c.5752C>T	p.R1918C		1	0	missense	Uncertain Significance		Possibly Damaging			747722455	0
12	49437667	A	G	SNV	Exonic	KMT2D	c.5303T>C	p.F1768S		1	0	missense	Uncertain Significance		Possibly Damaging
12	49437997	C	T	SNV	Exonic	KMT2D	c.5174G>A	p.G1725E		1	0	missense	Uncertain Significance		Probably Damaging
13	32910843	T	G	SNV	Exonic	BRCA2	c.2351T>G	p.M784R		1	0	missense	Uncertain Significance	Tolerated	Benign
13	32911502	A	T	SNV	Exonic	BRCA2	c.3010A>T	p.S1004C		1	0	missense	Uncertain Significance	Damaging	Probably Damaging
13	32911933	C	A	SNV	Exonic	BRCA2	c.3441C>A	p.N1147K	1	1	0	missense	Uncertain Significance	Tolerated	Benign									3744126; 3744127
13	32912407	T	A	SNV	Exonic	BRCA2	c.3915T>A	p.F1305L		1	0	missense	Uncertain Significance	Tolerated	Benign
13	32912408	G	A	SNV	Exonic	BRCA2	c.3916G>A	p.V1306I	15	1	0	missense	Likely Benign	Tolerated	Benign			80358636	0
13	32912411	G	T	SNV	Exonic	BRCA2	c.3919G>T	p.E1307*		1	0	stop gain	Pathogenic
13	32914280	T	G	SNV	Exonic	BRCA2	c.5788T>G	p.L1930V		1	1	missense	Uncertain Significance	Tolerated	Benign				0
13	32945108	T	C	SNV	Exonic	BRCA2	c.8503T>C	p.S2835P	58	1	0	missense	Likely Benign	Tolerated	Benign			11571746	0.07	0.14	CM004191 (DM?)			5020026; 5020027
13	32972626	A	T	SNV	Exonic	BRCA2	c.9976A>T	p.K3326*	704	1	0	stop gain	Benign					11571833	0.68	0.44	CM993644 (DP)			4984873; 4984872
13	103513994	GGG		Deletion	Exonic	ERCC5	c.2172_2174delGGG; c.810_812delGGG	p.G271del; p.G725del		1	0	in-frame	Uncertain Significance
13	103514436	A	T	SNV	Exonic	ERCC5	c.2299A>T; c.937A>T	p.K767*; p.K313*		1	1	stop gain	Likely Pathogenic
13	103514460	G	C	SNV	Exonic	ERCC5	c.961G>C; c.2323G>C	p.V775L; p.V321L		1	1	missense	Uncertain Significance	Tolerated	Benign			756778477	0
13	103515045	C	A	SNV	Exonic	ERCC5	c.1546C>A; c.2908C>A	p.L516I; p.L970I		1	0	missense	Uncertain Significance	Tolerated	Benign
13	103524620	A		Deletion	Exonic	ERCC5	c.4113delA; c.2751delA	p.K917fs*65; p.K1371fs*65	15	1	1	frameshift	Pathogenic					786200921			CD020853 (DM)	133530	278780	1365342
13	103524644	T	A	SNV	Exonic	ERCC5	c.4137T>A; c.2775T>A	p.P925P; p.P1379P		1	0	synonymous	Uncertain Significance
16	3777834	T	A	SNV	Exonic	CREBBP	c.7100A>T; c.7214A>T	p.Q2367L; p.Q2405L		1	0	missense	Uncertain Significance	Damaging	Probably Damaging
16	3778105	T	G	SNV	Exonic	CREBBP	c.6829A>C; c.6943A>C	p.S2315R; p.S2277R		3	0	missense	Uncertain Significance	Damaging	Probably Damaging
16	3778719	G		Deletion	Exonic	CREBBP	c.6330delC; c.6216delC	p.N2111fs*32; p.N2073fs*32		1	0	frameshift	Likely Pathogenic
16	3779521	A	T	SNV	Exonic	CREBBP	c.5527T>A; c.5413T>A	p.C1805S; p.C1843S		1	0	missense	Uncertain Significance	Damaging	Probably Damaging
16	3843395	G	T	SNV	Exonic	CREBBP	c.1208C>A	p.A403D		1	0	missense	Uncertain Significance	Tolerated	Benign
16	3900787	A	C	SNV	Exonic	CREBBP	c.309T>G	p.A103A		1	0	synonymous	Uncertain Significance
17	7574026	C	A	SNV	Exonic; 3'UTR	TP53	c.1001G>T; c.884G>T; c.*20G>T; c.605G>T; c.*108G>T; c.524G>T	p.G175V; p.G295V; p.G334V; p.G202V	23	2	0	missense	Uncertain Significance	Damaging	Probably Damaging									11514; 323935
17	7577534	C	A	SNV	Exonic	TP53	c.351G>T; c.747G>T; c.630G>T; c.270G>T	p.R117S; p.R249S; p.R210S; p.R90S	741	1	0	missense	Pathogenic	Damaging	Probably Damaging			28934571				191170	114550	131478; 133090; 1646861; 3717634; 131479; 10817
17	7578224	T	A	SNV	Exonic	TP53	c.508A>T; c.229A>T; c.148A>T; c.625A>T	p.R209*; p.R50*; p.R170*; p.R77*	53	1	0	stop gain	Pathogenic								CM971504 (DM)			323942; 323944; 146258; 1649394; 323943; 11290; 3937612
17	7578406	C	A	SNV	Exonic	TP53	c.407G>T; c.47G>T; c.128G>T; c.524G>T	p.R175L; p.R43L; p.R16L; p.R136L	95	1	0	missense	Pathogenic	Damaging	Probably Damaging			28934578			CM062017 (DM)			1679510; 10718; 1679509; 1679512; 1679508; 4271918; 5024548
17	7578419	C	A	SNV	Exonic	TP53	c.394G>T; c.511G>T; c.34G>T; c.115G>T	p.E12*; p.E39*; p.E171*; p.E132*	54	1	0	stop gain	Pathogenic											3421937; 357726; 1717787; 2744871; 357723; 357724; 10996
17	7578461	C	A	SNV	Exonic; 5'UTR	TP53	c.73G>T; c.469G>T; c.352G>T; c.-9G>T	p.V157F; p.V25F; p.V118F	483	1	0	missense	Pathogenic	Damaging	Probably Damaging			121912654				191170	114550	131481; 3388217; 131480; 10670; 1679513; 144151; 131483
17	37649026	G	T	SNV	Exonic	CDK12	c.2131G>T	p.E711*		1	0	stop gain	Uncertain Significance
17	37649027	A	C	SNV	Exonic	CDK12	c.2132A>C	p.E711A		1	0	missense	Uncertain Significance	Damaging	Probably Damaging
17	37650850	A	G	SNV	Exonic	CDK12	c.2322A>G	p.E774E		1	0	synonymous	Uncertain Significance
17	37665961	G	C	SNV	Exonic	CDK12	c.2613G>C	p.G871G		1	0	synonymous	Uncertain Significance
17	37676317	A	T	SNV	Exonic	CDK12	c.3072A>T	p.E1024D		1	0	missense	Uncertain Significance	Tolerated	Benign
17	37686872	T	G	SNV	Intronic; Exonic	CDK12	c.3761-12T>G; c.3776T>G	p.I1259S		1	0	missense	Uncertain Significance	Damaging	Benign	Splice Site Loss
18	48591946		GT	Insertion	Exonic	SMAD4	c.1108_1109dupGT	p.H371fs*14		1	0	frameshift	Pathogenic
18	48603106	C	G	SNV	Exonic	SMAD4	c.1407C>G	p.I469M		3	1	missense	Uncertain Significance	Tolerated	Benign
20	57428637	C	T	SNV	Exonic; Intronic	GNAS	c.-39+11707C>T; c.130C>T; c.317C>T; c.*42+12696C>T	p.L44L; p.A106V		1	0	missense; synonymous	Uncertain Significance		Benign
20	57428835	G	C	SNV	Exonic; Intronic	GNAS	c.515G>C; c.328G>C; c.*42+12894G>C; c.-39+11905G>C	p.E110Q; p.R172T		1	0	missense	Uncertain Significance		Benign
20	57428931	C	A	SNV	Exonic; Intronic	GNAS	c.-39+12001C>A; c.611C>A; c.*42+12990C>A; c.424C>A	p.P142T; p.A204D		1	0	missense	Uncertain Significance		Benign
20	57429240	C	A	SNV	Exonic; Intronic	GNAS	c.-39+12310C>A; c.*42+13299C>A; c.920C>A; c.733C>A	p.P245T; p.P307H		1	0	missense	Uncertain Significance		Possibly Damaging
20	57429939	C	A	SNV	Exonic; Intronic	GNAS	c.1432C>A; c.-39+13009C>A; c.*42+13998C>A; c.1619C>A	p.R478S; p.P540Q		1	0	missense	Uncertain Significance		Possibly Damaging
20	57430207	A	T	SNV	Exonic; Intronic	GNAS	c.1700A>T; c.1887A>T; c.*42+14266A>T; c.-39+13277A>T	p.K629N; p.K567M		1	0	missense	Uncertain Significance		Benign
20	57470728	G	A	SNV	Exonic; ncRNA; 3'UTR	GNAS	c.*62G>A; c.201G>A; c.2130G>A; c.*220G>A; c.*104G>A; c.24G>A	p.G8G; p.G710G; p.G67G		1	0	synonymous	Uncertain Significance					375763287	0
22	41523592	G	C	SNV	Exonic	EP300	c.1008G>C	p.K336N		1	0	missense	Uncertain Significance	Damaging	Probably Damaging
22	41545041	G	A	SNV	Splice Site	EP300	c.2242-1G>A			1	1	SSL	Likely Pathogenic			Splice Site Loss
22	41546158	C	A	SNV	Exonic	EP300	c.2773C>A	p.P925T	16	1	0	missense	Likely Benign	Tolerated	Benign			148884710	0.39	0.16				4169705; 88779
22	41564822		A	Insertion	Exonic	EP300	c.4123_4124insA	p.G1375fs*10		1	1	frameshift	Likely Pathogenic
22	41572989	C	T	SNV	Exonic	EP300	c.5274C>T	p.C1758C		1	0	synonymous	Uncertain Significance
22	41573002	C	A	SNV	Exonic	EP300	c.5287C>A	p.R1763R		1	0	synonymous	Uncertain Significance
22	41573150	A	C	SNV	Exonic	EP300	c.5435A>C	p.K1812T		1	0	missense	Uncertain Significance	Damaging	Probably Damaging
22	41574473	C	G	SNV	Exonic	EP300	c.6758C>G	p.A2253G		1	0	missense	Uncertain Significance	Tolerated	Benign
22	41574611	T	A	SNV	Exonic	EP300	c.6896T>A	p.I2299N		1	0	missense	Uncertain Significance	Tolerated	Benign
X	44922680	G	A	SNV	Exonic; ncRNA	KDM6A	c.1562G>A; c.653G>A; c.1304G>A; c.1697G>A; c.1541G>A; c.1406G>A	p.G521E; p.G435E; p.G566E; p.G514E; p.G218E; p.G469E		1	0	missense	Uncertain Significance	Tolerated	Benign
X	44922758	G	T	SNV	Exonic; ncRNA	KDM6A	c.731G>T; c.1484G>T; c.1382G>T; c.1619G>T; c.1640G>T; c.1775G>T	p.G461V; p.G592V; p.G540V; p.G244V; p.G547V; p.G495V		1	0	missense	Uncertain Significance	Tolerated	Benign
X	44929170	A	C	SNV	Exonic; ncRNA	KDM6A	c.2033A>C; c.2291A>C; c.2135A>C; c.1382A>C; c.2270A>C; c.2426A>C	p.D678A; p.D764A; p.D757A; p.D461A; p.D809A; p.D712A		1	0	missense	Uncertain Significance	Tolerated	Benign
X	44929420	T	A	SNV	Exonic; ncRNA	KDM6A	c.1632T>A; c.2676T>A; c.2385T>A; c.2283T>A; c.2541T>A; c.2520T>A	p.S795R; p.S847R; p.S544R; p.S761R; p.S892R; p.S840R		1	0	missense	Uncertain Significance	Tolerated	Possibly Damaging
