# Supplementary material for: Targeted DNA sequencing of non-small cell lung cancer identifies mutations associated with brain metastases
Source: Oncotarget. 2018 May 25;9(40):25957–70. doi: 10.18632/oncotarget.25409 (PMC5995256; doi:10.18632/oncotarget.25409)
Supplement: Supplementary file 3 [file oncotarget-09-25957-s003.xlsx]

## Sheet: ST2_GeneVar_Mets
Chromosome	Position	Reference Allele	Sample Allele	Variation Type	Gene Region	Gene Symbol	Transcript Variant	Protein Variant	Variant Findings	Case Samples With Variant	Control Samples With Variant	Translation Impact	Classification	SIFT Function Prediction	PolyPhen-2 Function Prediction	Regulatory Site	Regulator	dbSNP ID	AFC Frequency	1000 Genomes Frequency	HGMD	OMIM Gene	OMIM Phenotype	COSMIC ID
1	11174427	G	A	SNV	Exonic	MTOR	c.7248C>T	p.A2416A		1	0	synonymous	Uncertain Significance					140218342	0.02	0.02
1	11181324	C	T	SNV	Exonic	MTOR	c.6912G>A	p.W2304*		1	0	stop gain	Uncertain Significance
1	11189797	G	A	SNV	Exonic	MTOR	c.5712C>T	p.L1904L		1	0	synonymous	Uncertain Significance			Splice Site Loss
1	11189831	G	A	SNV	Exonic	MTOR	c.5678C>T	p.S1893F		1	0	missense	Uncertain Significance	Damaging	Possibly Damaging
1	11189845	G	A	SNV	Exonic	MTOR	c.5664C>T	p.F1888F		1	0	synonymous	Uncertain Significance
1	11189863	C	T	SNV	Exonic	MTOR	c.5646G>A	p.V1882V		1	0	synonymous	Uncertain Significance
1	11190698	G	A	SNV	Exonic	MTOR	c.5501C>T	p.T1834M	1	1	0	missense	Uncertain Significance	Tolerated	Probably Damaging			142403193	0.04	0.02
1	11190734	C	G	SNV	Exonic	MTOR	c.5465G>C	p.G1822A		1	1	missense	Uncertain Significance	Tolerated	Benign
1	11193164	G	A	SNV	Exonic	MTOR	c.5337C>T	p.A1779A		1	0	synonymous	Uncertain Significance
1	11194467	C	T	SNV	Exonic	MTOR	c.5187G>A	p.Q1729Q		1	0	synonymous	Uncertain Significance
1	11199705	C	T	SNV	Exonic	MTOR	c.4883G>A	p.R1628H		1	0	missense	Uncertain Significance	Tolerated	Probably Damaging			777925640	0
1	11227499	C	T	SNV	Exonic	MTOR	c.4329G>A	p.L1443L		1	0	synonymous	Uncertain Significance			Splice Site Loss
1	11259436	T	A	SNV	Exonic	MTOR	c.4132A>T	p.N1378Y		1	0	missense	Uncertain Significance	Damaging	Probably Damaging
1	11264680	G	A	SNV	Exonic	MTOR	c.3882C>T	p.D1294D		1	0	synonymous	Uncertain Significance
1	11264703	G	T	SNV	Exonic	MTOR	c.3859C>A	p.L1287M		3	0	missense	Uncertain Significance	Tolerated	Probably Damaging
1	11272407	C	T	SNV	Exonic	MTOR	c.3523G>A	p.D1175N		1	0	missense	Uncertain Significance	Tolerated	Benign
1	11273550	C	T	SNV	Exonic	MTOR	c.3191G>A	p.G1064E		1	0	missense	Uncertain Significance	Tolerated	Probably Damaging
1	11300571	G	A	SNV	Exonic	MTOR	c.1575C>T	p.S525S		1	0	synonymous	Uncertain Significance
1	11313945	G	A	SNV	Exonic	MTOR	c.791C>T	p.A264V		1	0	missense	Uncertain Significance	Damaging	Benign
1	11316247	G	A	SNV	Exonic	MTOR	c.507C>T	p.V169V		1	0	synonymous	Uncertain Significance
1	11317016	G	A	SNV	Exonic	MTOR	c.478C>T	p.R160C		1	0	missense	Uncertain Significance	Damaging	Probably Damaging
1	11318596	C	T	SNV	Exonic	MTOR	c.217G>A	p.E73K		1	0	missense	Uncertain Significance	Tolerated	Possibly Damaging
1	11319457	T	A	SNV	Exonic	MTOR	c.10A>T	p.T4S		1	1	missense	Uncertain Significance		Benign
2	212286808	C	A	SNV	Exonic	ERBB4	c.2888G>T	p.S963I		1	0	missense	Uncertain Significance	Tolerated	Benign
2	212288891	AC		Deletion	Exonic	ERBB4	c.2854_2855delGT	p.V952fs*8		1	0	frameshift	Likely Pathogenic
2	212288893	CATGTAAAC		Deletion	Exonic	ERBB4	c.2845_2853delGTTTACATG	p.V949_M951del		1	0	in-frame	Uncertain Significance
2	212288900	A		Deletion	Exonic	ERBB4	c.2848delT	p.Y950fs*9		1	0	frameshift	Likely Pathogenic
2	212288902	G	T	SNV	Exonic	ERBB4	c.2844C>A	p.D948E		1	0	missense	Uncertain Significance	Tolerated	Probably Damaging
2	212288903	T	C	SNV	Exonic	ERBB4	c.2843A>G	p.D948G		1	0	missense	Uncertain Significance	Damaging	Probably Damaging
2	212288907		G	Insertion	Exonic	ERBB4	c.2838_2839insC	p.I947fs*2		1	0	frameshift	Likely Pathogenic
2	212426697	C	T	SNV	Exonic	ERBB4	c.2418G>A	p.E806E		1	0	synonymous	Uncertain Significance					775875805	0.01
2	212495272	A	C	SNV	Exonic	ERBB4	c.1994T>G	p.V665G		1	0	missense	Uncertain Significance	Damaging	Probably Damaging
2	212530107	A	G	SNV	Exonic	ERBB4	c.1812T>C	p.I604I		1	0	synonymous	Uncertain Significance
2	212543836	C	A	SNV	Exonic	ERBB4	c.1563G>T	p.L521L		1	0	synonymous	Uncertain Significance
2	212568858	C	A	SNV	Exonic	ERBB4	c.1260G>T	p.L420L		1	0	synonymous	Uncertain Significance
2	212589890	C	T	SNV	Exonic	ERBB4	c.652G>A	p.D218N		1	0	missense	Uncertain Significance	Tolerated	Probably Damaging
2	212615363	C	A	SNV	Splice Site	ERBB4	c.622+1G>T			1	0		Pathogenic			Splice Site Loss
2	213403244	G	A	SNV	Exonic	ERBB4	c.11C>T	p.A4V		1	0	missense	Uncertain Significance	Tolerated	Benign
3	105400354	G	A	SNV	Exonic	CBLB	c.2397C>T	p.P799P		1	0	synonymous	Uncertain Significance					756784118	0
3	105400381	C	T	SNV	Exonic	CBLB	c.2370G>A	p.K790K	1	1	0	synonymous	Uncertain Significance											5102557
3	105421077	C	T	SNV	Exonic	CBLB	c.1820G>A	p.C607Y		1	0	missense	Uncertain Significance	Activating	Benign			755958233	0
3	105422967	A	T	SNV	Exonic	CBLB	c.1458T>A	p.L486L		3	1	synonymous	Uncertain Significance
3	105572381	G	T	SNV	Exonic	CBLB	c.296C>A	p.A99D		1	0	missense	Uncertain Significance	Tolerated	Benign			762667950	0
3	105586370	G	A	SNV	Exonic	CBLB	c.52C>T	p.R18*		1	0	stop gain	Likely Pathogenic
3	187443382	G	A	SNV	Exonic	BCL6	c.1576C>T; c.1744C>T	p.Q582*; p.Q526*		1	0	stop gain	Uncertain Significance
3	187446234	T		Deletion	Exonic	BCL6	c.1454delA	p.H485fs*105; p.H485fs*49		2	0	frameshift	Uncertain Significance
3	187446243	G	T	SNV	Exonic	BCL6	c.1445C>A	p.S482Y		1	0	missense	Uncertain Significance	Damaging	Probably Damaging
3	187446244	A	T	SNV	Exonic	BCL6	c.1444T>A	p.S482T		1	0	missense	Uncertain Significance	Tolerated	Probably Damaging
3	187446245	C	T	SNV	Exonic	BCL6	c.1443G>A	p.Q481Q		1	0	synonymous	Uncertain Significance
3	187446859	C	T	SNV	Exonic	BCL6	c.1334G>A	p.R445Q		1	0	missense	Uncertain Significance	Tolerated	Benign			761002552	0
3	187447474	C	T	SNV	Exonic	BCL6	c.719G>A	p.G240D		1	0	missense	Uncertain Significance	Tolerated	Benign
3	187447667	C	T	SNV	Exonic	BCL6	c.526G>A	p.E176K		1	0	missense	Uncertain Significance	Tolerated	Benign
3	187447714	C	A	SNV	Exonic	BCL6	c.479G>T	p.R160L		1	0	missense	Uncertain Significance	Tolerated	Benign
3	187451320	CCT		Deletion	Splice Site	BCL6	c.160_161+1delAGG			2	1		Uncertain Significance			Splice Site Loss
4	1800983	G	A	SNV	Exonic	FGFR3	c.112G>A	p.V38I		1	0	missense	Uncertain Significance	Tolerated	Benign
4	1800985	C	T	SNV	Exonic	FGFR3	c.114C>T	p.V38V		1	0	synonymous	Uncertain Significance
4	1801007	C	T	SNV	Exonic	FGFR3	c.136C>T	p.Q46*		1	0	stop gain	Uncertain Significance
4	1801183	C	T	SNV	Exonic	FGFR3	c.312C>T	p.S104S		1	0	synonymous	Uncertain Significance					377018654	0
4	1801218	G	A	SNV	Exonic	FGFR3	c.347G>A	p.R116H		1	0	missense	Uncertain Significance	Tolerated	Benign			569221269	0.01	0.02
4	1805449	C	T	SNV	Intronic; Exonic	FGFR3	c.1082-608C>T; c.931-1102C>T; c.961C>T	p.L321L		1	0	synonymous	Uncertain Significance					761484440	0
4	1805493	G	A	SNV	Intronic; Exonic	FGFR3	c.1082-564G>A; c.931-1058G>A; c.1005G>A	p.G335G		1	0	synonymous	Uncertain Significance
4	1805494	G	T	SNV	Intronic; Exonic	FGFR3	c.1082-563G>T; c.1006G>T; c.931-1057G>T	p.E336*		1	0	stop gain	Uncertain Significance
4	1806088	G	A	SNV	Intronic; Exonic	FGFR3	c.931-463G>A; c.1107G>A; c.1113G>A	p.A369A; p.A371A	2	1	0	synonymous	Uncertain Significance					774814331	0					4972285
4	1807087	C	T	SNV	Exonic	FGFR3	c.1424C>T; c.1082C>T; c.1418C>T	p.T475I; p.T361I; p.T473I		1	0	missense	Uncertain Significance	Tolerated	Benign
4	1807104	G	A	SNV	Exonic	FGFR3	c.1435G>A; c.1441G>A; c.1099G>A	p.G479R; p.G367R; p.G481R		1	0	missense	Uncertain Significance	Damaging	Probably Damaging
4	1807379	G	A	SNV	Exonic	FGFR3	c.1634G>A; c.1292G>A; c.1628G>A	p.G545D; p.G431D; p.G543D		1	0	missense	Uncertain Significance	Damaging	Probably Damaging
4	1807986	C	T	SNV	Exonic	FGFR3	c.1968C>T; c.1962C>T; c.1626C>T	p.G654G; p.G656G; p.G542G		1	0	synonymous	Uncertain Significance
4	1808303	C	T	SNV	Exonic	FGFR3	c.2061C>T; c.2067C>T; c.1725C>T	p.I687I; p.I689I; p.I575I		1	0	synonymous	Uncertain Significance					771762959	0
4	1808318	C	T	SNV	Exonic	FGFR3	c.2082C>T; c.1740C>T; c.2076C>T	p.G694G; p.G580G; p.G692G		1	0	synonymous	Uncertain Significance
4	1808967	G	A	SNV	Exonic	FGFR3	c.2405G>A; c.2063G>A; c.2399G>A	p.S802N; p.S688N; p.S800N		1	0	missense	Uncertain Significance		Benign
4	55127479	T	C	SNV	Exonic	PDGFRA	c.267T>C	p.S89S		1	0	synonymous	Uncertain Significance
4	55129923	A	T	SNV	Exonic	PDGFRA	c.457A>T	p.T153S		1	0	missense	Uncertain Significance	Tolerated	Benign
4	55133492	G	A	SNV	Exonic	PDGFRA	c.796G>A	p.V266I		1	0	missense	Uncertain Significance	Tolerated	Benign
4	55138584	G	A	SNV	Exonic	PDGFRA	c.1261G>A	p.V421I		1	0	missense	Uncertain Significance	Tolerated	Benign
4	55139789	G	T	SNV	Exonic	PDGFRA	c.1450G>T	p.V484L		1	0	missense	Uncertain Significance	Tolerated	Benign
4	55139879	C	A	SNV	Exonic	PDGFRA	c.1540C>A	p.L514M		2	0	missense	Uncertain Significance	Damaging	Probably Damaging
4	55139880		C	Insertion	Exonic	PDGFRA	c.1541_1542insC	p.K515fs*10		2	0	frameshift	Uncertain Significance
4	55161471	G	A	SNV	3'UTR	PDGFRA	c.*32G>A			1	0		Uncertain Significance
4	55161473	G	A	SNV	3'UTR	PDGFRA	c.*34G>A		3	1	0		Uncertain Significance					552950826	0	0.02	CR128437 (DM)
7	6026532	TA		Deletion	ncRNA; Exonic	PMS2	c.1864_1865delAT	p.M622fs*5	1	1	0	frameshift	Likely Pathogenic
7	6026541	C	T	SNV	ncRNA; Exonic	PMS2	c.1855G>A	p.D619N		2	0	missense	Uncertain Significance	Tolerated	Benign
7	6026882	C	T	SNV	ncRNA; Exonic	PMS2	c.1514G>A	p.G505E		1	0	missense	Uncertain Significance	Tolerated	Benign
7	6026998	G	A	SNV	ncRNA; Exonic	PMS2	c.1398C>T	p.G466G	1	1	0	synonymous	Uncertain Significance					752666485	0					5261606
7	6027155	T	A	SNV	ncRNA; Exonic	PMS2	c.1241A>T	p.D414V		1	0	missense	Uncertain Significance	Tolerated	Benign
7	6027164	T		Deletion	ncRNA; Exonic	PMS2	c.1239delA	p.D414fs*34	3	1	0	frameshift	Pathogenic											150905
7	6042206	G	T	SNV	ncRNA; Exonic	PMS2	c.415C>A	p.H139N	1	1	0	missense	Uncertain Significance	Damaging	Probably Damaging									5080801
7	6042258	G	A	SNV	ncRNA; Exonic	PMS2	c.363C>T	p.T121T		1	0	synonymous	Uncertain Significance
7	6043375	T	C	SNV	ncRNA; Exonic	PMS2	c.299A>G	p.Q100R		1	0	missense	Uncertain Significance	Tolerated	Benign
7	6045597	T	G	SNV	ncRNA; Exonic	PMS2	c.89A>C	p.Q30P	5	1	0	missense	Likely Pathogenic	Damaging	Possibly Damaging			56203955
7	50444278	G	T	SNV	Exonic; Intronic	IKZF1	c.161-5960G>T; c.161-10765G>T; c.161-15149G>T; c.208G>T; c.161-23338G>T	p.A70S		1	0	missense	Uncertain Significance	Tolerated	Benign
7	50450344	C	T	SNV	Exonic; Intronic	IKZF1	c.528C>T; c.161-17272C>T; c.161-9083C>T; c.267C>T; c.421+5853C>T; c.161-4699C>T	p.H176H; p.H89H		1	0	synonymous	Uncertain Significance					771834199	0
7	50455072	G	T	SNV	Exonic; Intronic	IKZF1	c.590-4355G>T; c.589+4667G>T; c.161-12544G>T; c.161-4355G>T; c.190G>T; c.619G>T; c.358G>T; c.421+10581G>T; c.329-4355G>T	p.G207C; p.G64C; p.G120C	1	1	0	missense	Uncertain Significance	Damaging	Probably Damaging									380656
7	50467827	C	A	SNV	Exonic	IKZF1	c.633C>A; c.645C>A; c.675C>A; c.801C>A; c.507C>A; c.1062C>A; c.936C>A; c.771C>A; c.372C>A; c.477C>A; c.603C>A	p.L354L; p.L211L; p.L169L; p.L201L; p.L267L; p.L257L; p.L312L; p.L124L; p.L225L; p.L159L; p.L215L		1	0	synonymous	Uncertain Significance
7	50467831	G	A	SNV	Exonic	IKZF1	c.481G>A; c.679G>A; c.805G>A; c.1066G>A; c.376G>A; c.940G>A; c.637G>A; c.649G>A; c.775G>A; c.511G>A; c.607G>A	p.E259K; p.E314K; p.E203K; p.E126K; p.E269K; p.E213K; p.E356K; p.E217K; p.E227K; p.E161K; p.E171K	1	1	0	missense	Uncertain Significance	Tolerated	Benign
7	50467852	C	T	SNV	Exonic	IKZF1	c.502C>T; c.670C>T; c.397C>T; c.826C>T; c.658C>T; c.700C>T; c.1087C>T; c.961C>T; c.796C>T; c.532C>T; c.628C>T	p.H363Y; p.H210Y; p.H133Y; p.H220Y; p.H276Y; p.H168Y; p.H266Y; p.H321Y; p.H234Y; p.H178Y; p.H224Y		1	0	missense	Uncertain Significance	Tolerated	Benign
7	50467879	A	C	SNV	Exonic	IKZF1	c.559A>C; c.823A>C; c.424A>C; c.655A>C; c.685A>C; c.697A>C; c.529A>C; c.727A>C; c.988A>C; c.1114A>C; c.853A>C	p.N142H; p.N285H; p.N275H; p.N330H; p.N187H; p.N229H; p.N219H; p.N372H; p.N177H; p.N243H; p.N233H		1	0	missense	Uncertain Significance	Tolerated	Probably Damaging
7	50467917	G	A	SNV	Exonic	IKZF1	c.861G>A; c.765G>A; c.693G>A; c.597G>A; c.567G>A; c.891G>A; c.735G>A; c.462G>A; c.723G>A; c.1152G>A; c.1026G>A	p.S255S; p.S245S; p.S287S; p.S342S; p.S199S; p.S189S; p.S241S; p.S231S; p.S154S; p.S297S; p.S384S		1	0	synonymous	Uncertain Significance
7	50468230	C	T	SNV	Exonic	IKZF1	c.1465C>T; c.775C>T; c.1036C>T; c.1204C>T; c.1048C>T; c.1078C>T; c.1339C>T; c.880C>T; c.1174C>T; c.910C>T; c.1006C>T	p.P360S; p.P392S; p.P447S; p.P304S; p.P336S; p.P402S; p.P489S; p.P346S; p.P259S; p.P294S; p.P350S		1	0	missense	Uncertain Significance	Damaging	Probably Damaging
7	50468250	C	T	SNV	Exonic	IKZF1	c.930C>T; c.1224C>T; c.1359C>T; c.1194C>T; c.1098C>T; c.1056C>T; c.1485C>T; c.1068C>T; c.795C>T; c.900C>T; c.1026C>T	p.C366C; p.C356C; p.C300C; p.C310C; p.C398C; p.C453C; p.C342C; p.C265C; p.C352C; p.C495C; p.C408C		1	0	synonymous	Uncertain Significance
7	50468251	G	A	SNV	Exonic	IKZF1	c.1225G>A; c.931G>A; c.1057G>A; c.1099G>A; c.1360G>A; c.1486G>A; c.1069G>A; c.901G>A; c.1027G>A; c.1195G>A; c.796G>A	p.G399S; p.G454S; p.G311S; p.G301S; p.G367S; p.G496S; p.G353S; p.G266S; p.G343S; p.G409S; p.G357S		2	0	missense	Uncertain Significance	Damaging	Probably Damaging			548117828	0	0.02
7	50468297	G	A	SNV	Exonic	IKZF1	c.1073G>A; c.977G>A; c.1103G>A; c.1241G>A; c.947G>A; c.1532G>A; c.842G>A; c.1271G>A; c.1115G>A; c.1406G>A; c.1145G>A	p.R372Q; p.R368Q; p.R511Q; p.R316Q; p.R281Q; p.R414Q; p.R469Q; p.R326Q; p.R358Q; p.R424Q; p.R382Q	1	1	0	missense	Uncertain Significance	Damaging	Probably Damaging				0					3265442
7	128845208	C	G	SNV	Exonic	SMO	c.702C>G	p.I234M		1	0	missense	Uncertain Significance		Probably Damaging
7	128846030	C	A	SNV	Exonic	SMO	c.960C>A	p.I320I		3	0	synonymous	Uncertain Significance
7	128846041	C	T	SNV	Exonic	SMO	c.971C>T	p.A324V		1	0	missense	Uncertain Significance		Benign
7	128846181	C	T	SNV	Exonic	SMO	c.1111C>T	p.L371F		1	0	missense	Uncertain Significance		Probably Damaging
7	128850912	C	T	SNV	Exonic	SMO	c.1759C>T	p.L587L		1	1	synonymous	Uncertain Significance
7	128851559	G	A	SNV	Exonic	SMO	c.1884G>A	p.R628R		1	0	synonymous	Uncertain Significance
9	133730226	G	A	SNV	Exonic	ABL1	c.349G>A; c.292G>A	p.E98K; p.E117K		1	0	missense	Uncertain Significance	Damaging	Possibly Damaging
9	133755454	G	A	SNV	Splice Site	ABL1	c.1424-1G>A; c.1481-1G>A			1	0		Uncertain Significance			Splice Site Loss
9	133755464	G	A	SNV	Exonic	ABL1	c.1433G>A; c.1490G>A	p.W478*; p.W497*		1	0	stop gain	Uncertain Significance
9	133755491	C	T	SNV	Exonic	ABL1	c.1460C>T; c.1517C>T	p.A487V; p.A506V		1	0	missense	Uncertain Significance	Tolerated	Possibly Damaging
9	133755502	C	T	SNV	Exonic	ABL1	c.1471C>T; c.1528C>T	p.Q510*; p.Q491*		1	0	stop gain	Uncertain Significance
9	133755523	C	T	SNV	Exonic	ABL1	c.1492C>T; c.1549C>T	p.Q498*; p.Q517*	3	1	0	stop gain	Uncertain Significance											4993202; 4993204; 4993203
9	133755531	C	T	SNV	Exonic	ABL1	c.1500C>T; c.1557C>T	p.S500S; p.S519S		1	0	synonymous	Uncertain Significance					373691599	0
9	133759370	G	A	SNV	Exonic	ABL1	c.1750G>A; c.1693G>A	p.E565K; p.E584K		1	0	missense	Uncertain Significance	Tolerated	Benign			777506007	0
9	133759374	C	T	SNV	Exonic	ABL1	c.1754C>T; c.1697C>T	p.P566L; p.P585L		1	0	missense	Uncertain Significance	Tolerated	Benign
9	133759490	A	T	SNV	Exonic	ABL1	c.1813A>T; c.1870A>T	p.K624*; p.K605*		1	0	stop gain	Uncertain Significance
9	133759491	A		Deletion	Exonic	ABL1	c.1814delA; c.1871delA	p.K624fs*89; p.K605fs*89		3	0	frameshift	Uncertain Significance
9	133759974	G	A	SNV	Exonic	ABL1	c.2354G>A; c.2297G>A	p.R785K; p.R766K		1	0	missense	Uncertain Significance	Tolerated	Possibly Damaging
9	133760000	G	A	SNV	Exonic	ABL1	c.2323G>A; c.2380G>A	p.V794M; p.V775M		1	0	missense	Uncertain Significance	Tolerated	Benign
9	133760375	C	T	SNV	Exonic	ABL1	c.2698C>T; c.2755C>T	p.P900S; p.P919S		1	0	missense	Uncertain Significance	Tolerated	Possibly Damaging			35266696	0.01
9	133760378	C	T	SNV	Exonic	ABL1	c.2701C>T; c.2758C>T	p.P920S; p.P901S		1	0	missense	Uncertain Significance	Damaging	Possibly Damaging			761427686	0
9	133760385	C	T	SNV	Exonic	ABL1	c.2708C>T; c.2765C>T	p.P903L; p.P922L		1	0	missense	Uncertain Significance	Tolerated	Benign
9	133760447	G	A	SNV	Exonic	ABL1	c.2770G>A; c.2827G>A	p.G924R; p.G943R		1	0	missense	Uncertain Significance	Tolerated	Possibly Damaging			771729224	0
9	133760735	G	A	SNV	Exonic	ABL1	c.3115G>A; c.3058G>A	p.E1020K; p.E1039K		1	0	missense	Uncertain Significance	Damaging	Probably Damaging
9	133760752	C	T	SNV	Exonic	ABL1	c.3075C>T; c.3132C>T	p.G1044G; p.G1025G		1	0	synonymous	Uncertain Significance					751957337	0.01
9	133760938	C	T	SNV	Exonic	ABL1	c.3261C>T; c.3318C>T	p.I1087I; p.I1106I		1	0	synonymous	Uncertain Significance
9	133761038	G		Deletion	Exonic	ABL1	c.3361delG; c.3418delG	p.V1140*; p.V1121*		1	0	frameshift	Uncertain Significance
9	133761044	G	A	SNV	Exonic	ABL1	c.3424G>A; c.3367G>A	p.E1142K; p.E1123K		1	0	missense	Uncertain Significance	Tolerated	Possibly Damaging
9	135771752	C	T	SNV	Exonic	TSC1	c.3365G>A; c.3212G>A; c.3362G>A	p.G1122D; p.G1071D; p.G1121D		1	0	missense	Likely Benign		Benign
9	135771942	A	T	SNV	Exonic	TSC1	c.3172T>A; c.3175T>A; c.3022T>A	p.F1059I; p.F1008I; p.F1058I		1	0	missense	Likely Benign	Tolerated	Benign
9	135771988	G		Deletion	Exonic	TSC1	c.3129delC; c.2976delC; c.3126delC	p.S1042fs*48; p.S1043fs*48; p.S992fs*48		1	0	frameshift	Uncertain Significance
9	135781081	T		Deletion	Exonic	TSC1	c.1733delA; c.1883delA; c.1886delA	p.K628fs*24; p.K629fs*24; p.K578fs*24	2	2	0	frameshift	Pathogenic								CD078570 (DM)
9	135781232	G	A	SNV	Exonic	TSC1	c.1730C>T; c.1580C>T; c.1733C>T	p.T578I; p.T527I; p.T577I		2	0	missense	Likely Benign	Tolerated	Benign
9	135781436	T	G	SNV	Exonic	TSC1	c.1376A>C; c.1526A>C; c.1529A>C	p.D510A; p.D459A; p.D509A		1	0	missense	Uncertain Significance		Benign
9	135781443	A	T	SNV	Exonic	TSC1	c.1519T>A; c.1369T>A; c.1522T>A	p.Y457N; p.Y507N; p.Y508N		1	0	missense	Uncertain Significance		Benign
9	135781478	G	A	SNV	Exonic	TSC1	c.1487C>T; c.1484C>T; c.1334C>T	p.P496L; p.P445L; p.P495L		1	0	missense	Likely Benign		Benign
9	135785986	G	A	SNV	Exonic	TSC1	c.1232C>T; c.1082C>T; c.1235C>T	p.P361L; p.P412L; p.P411L		1	0	missense	Uncertain Significance		Benign
10	43595944	G	T	SNV	Exonic	RET	c.111G>T	p.W37C		1	0	missense	Uncertain Significance		Possibly Damaging
10	43597806	G	A	SNV	Exonic	RET	c.354G>A	p.L118L		1	0	synonymous	Uncertain Significance
10	43597835	C	T	SNV	Exonic	RET	c.383C>T	p.S128L		1	0	missense	Uncertain Significance		Benign
10	43601838	C	A	SNV	Exonic	RET	c.882C>A	p.A294A		1	0	synonymous	Uncertain Significance
10	43601924	C	T	SNV	Exonic	RET	c.968C>T	p.T323I		1	0	missense	Uncertain Significance	Tolerated	Benign
10	43601961	C	T	SNV	Exonic	RET	c.1005C>T	p.P335P		1	0	synonymous	Uncertain Significance
10	43601996	T	A	SNV	Exonic	RET	c.1040T>A	p.V347E		1	0	missense	Uncertain Significance	Damaging	Benign
10	43604676	C	T	SNV	Exonic	RET	c.1261C>T	p.Q421*	4	1	0	stop gain	Uncertain Significance			Splice Site Loss					CM088165 (DM)
10	43604677	A	G	SNV	Exonic	RET	c.1262A>G	p.Q421R		1	0	missense	Uncertain Significance	Tolerated	Benign	Splice Site Loss
10	43606750	G	A	SNV	Exonic	RET	c.1359G>A	p.G453G		1	0	synonymous	Uncertain Significance
10	43606807	C	T	SNV	Exonic	RET	c.1416C>T	p.A472A		1	0	synonymous	Uncertain Significance
10	43606810	G	T	SNV	Exonic	RET	c.1419G>T	p.L473L		1	0	synonymous	Uncertain Significance
10	43608388	A		Deletion	Exonic	RET	c.1736delA	p.N579fs*59		3	0	frameshift	Uncertain Significance
10	43608390	A	C	SNV	Exonic	RET	c.1738A>C	p.I580L		3	0	missense	Uncertain Significance	Tolerated	Benign
10	43608392	T	C	SNV	Exonic	RET	c.1740T>C	p.I580I		3	0	synonymous	Uncertain Significance
10	43613929	G	A	SNV	Splice Site	RET	c.2392+1G>A			1	0		Uncertain Significance			Splice Site Loss
10	43619197	C	T	SNV	Exonic	RET	c.2880C>T	p.L960L		1	0	synonymous	Uncertain Significance
10	43620425	A	G	SNV	Exonic	RET	c.3034A>G	p.R1012G		1	0	missense	Likely Pathogenic	Tolerated	Benign
10	43622187	A	C	SNV	Intronic; Exonic	RET	c.3187+17A>C; c.3204A>C	p.A1068A		1	0	synonymous	Uncertain Significance
10	43623572	C	G	SNV	Exonic	RET	c.3200C>G	p.P1067R		1	0	missense	Uncertain Significance	Damaging	Probably Damaging
10	43623587	AGAG		Deletion	Exonic	RET	c.3215_3218delAGAG	p.E1072fs*36		3	1	frameshift	Uncertain Significance
10	123239421	C	A	SNV	Exonic; Intronic; ncRNA	FGFR2	c.2071G>T; c.2035-237G>T; c.2068G>T; c.2080G>T; c.2419G>T; c.2416G>T; c.2149G>T; c.2065G>T	p.E689*; p.E717*; p.E690*; p.E806*; p.E807*; p.E691*; p.E694*		1	0	stop gain	Uncertain Significance
10	123239423	T	A	SNV	Exonic; Intronic; ncRNA	FGFR2	c.2066A>T; c.2147A>T; c.2078A>T; c.2417A>T; c.2069A>T; c.2414A>T; c.2035-239A>T; c.2063A>T	p.Y689F; p.Y688F; p.Y693F; p.Y806F; p.Y690F; p.Y805F; p.Y716F	1	1	1	missense	Uncertain Significance	Tolerated
10	123239423	T	G	SNV	Exonic; Intronic; ncRNA	FGFR2	c.2147A>C; c.2078A>C; c.2066A>C; c.2069A>C; c.2035-239A>C; c.2414A>C; c.2417A>C; c.2063A>C	p.Y688S; p.Y693S; p.Y805S; p.Y806S; p.Y690S; p.Y716S; p.Y689S		1	1	missense	Uncertain Significance	Tolerated				763867175	0
10	123260416	C	T	SNV	Exonic; ncRNA	FGFR2	c.1488G>A; c.1221G>A; c.1485G>A; c.1149G>A; c.1218G>A; c.1140G>A; c.1134G>A; c.1137G>A	p.V496V; p.V495V; p.V379V; p.V378V; p.V406V; p.V383V; p.V407V; p.V380V		1	0	synonymous	Uncertain Significance						0
10	123279575	G	A	SNV	Exonic; Intronic; ncRNA	FGFR2	c.512C>T; c.590C>T; c.749-4742C>T; c.857C>T	p.P171L; p.P197L; p.P286L		1	0	missense	Uncertain Significance	Damaging	Possibly Damaging
10	123298181	C	G	SNV	Exonic; ncRNA	FGFR2	c.406G>C; c.673G>C; c.328G>C	p.D110H; p.D136H; p.D225H		1	0	missense	Uncertain Significance	Damaging	Probably Damaging
10	123325087	G	A	SNV	Exonic; Intronic	FGFR2	c.110-14114C>T; c.241C>T; c.110-994C>T	p.P81S		1	0	missense	Uncertain Significance	Tolerated	Benign
12	25398281	C	T	SNV	Exonic	KRAS	c.38G>A	p.G13D	2653	1	0	missense	Pathogenic	Damaging	Benign			112445441			CM125166 (DM?)	190070	114480; 607785; 614470	18793; 532; 1140132
12	25398282	C	A	SNV	Exonic	KRAS	c.37G>T	p.G13C	552	1	0	missense	Pathogenic	Damaging	Probably Damaging			121913535				190070	614470	4169642; 527; 1152505
12	25398284	C	A	SNV	Exonic	KRAS	c.35G>T	p.G12V	3974	1	0	missense	Pathogenic	Damaging	Probably Damaging			121913529				190070	162900; 260350	1140133; 520; 25879
12	25398284	C	T	SNV	Exonic	KRAS	c.35G>A	p.G12D	4729	3	1	missense	Pathogenic	Damaging	Benign			121913529			CM087372 (DM)	190070	162900; 260350; 607785; 137215; 614470; 163200	1135366; 521; 25877
12	49416584	T	C	SNV	Exonic	KMT2D	c.16127A>G	p.Y5376C		1	0	missense	Uncertain Significance		Probably Damaging
12	49420159	G	A	SNV	Exonic	KMT2D	c.15590C>T	p.A5197V		1	0	missense	Uncertain Significance		Probably Damaging
12	49420450	G	A	SNV	Exonic	KMT2D	c.15299C>T	p.A5100V		1	0	missense	Uncertain Significance		Probably Damaging
12	49420562	C	T	SNV	Exonic	KMT2D	c.15187G>A	p.A5063T		1	0	missense	Uncertain Significance		Possibly Damaging
12	49420687	C	T	SNV	Exonic	KMT2D	c.15062G>A	p.R5021Q		1	0	missense	Uncertain Significance		Possibly Damaging			754444347	0
12	49422643	C	T	SNV	Exonic	KMT2D	c.14350G>A	p.V4784I		1	0	missense	Uncertain Significance		Probably Damaging
12	49427735	G	A	SNV	Exonic	KMT2D	c.10753C>T	p.Q3585*		1	0	stop gain	Uncertain Significance
12	49427959	G	A	SNV	Exonic	KMT2D	c.10631C>T	p.A3544V		1	0	missense	Uncertain Significance		Probably Damaging
12	49431118	G	A	SNV	Exonic	KMT2D	c.10021C>T	p.Q3341*		1	0	stop gain	Uncertain Significance
12	49432035	T	G	SNV	Exonic	KMT2D	c.9104A>C	p.D3035A		1	0	missense	Uncertain Significance		Probably Damaging
12	49432617		AG	Insertion	Exonic	KMT2D	c.8522_8523dupCT	p.G2842fs*10		2	1	frameshift	Uncertain Significance
12	49433689	C	T	SNV	Exonic	KMT2D	c.7864G>A	p.D2622N		1	0	missense	Uncertain Significance		Probably Damaging			760968358	0
12	49435741	G	A	SNV	Exonic	KMT2D	c.6142C>T	p.L2048F		1	0	missense	Likely Benign		Probably Damaging			757646791	0
12	49436554	G	A	SNV	Exonic	KMT2D	c.5752C>T	p.R1918C		1	0	missense	Uncertain Significance		Possibly Damaging			747722455	0
12	49436607	CCCAGA		Deletion	Exonic	KMT2D	c.5694_5699delTCTGGG	p.L1899_G1900del		1	0	in-frame	Uncertain Significance
12	49436615	A	T	SNV	Exonic	KMT2D	c.5691T>A	p.D1897E		1	1	missense	Uncertain Significance		Possibly Damaging
12	49436620	T	C	SNV	Exonic	KMT2D	c.5686A>G	p.K1896E		1	0	missense	Uncertain Significance		Possibly Damaging
12	49438001	C	T	SNV	Exonic	KMT2D	c.5170G>A	p.D1724N		1	0	missense	Uncertain Significance		Possibly Damaging
12	49440110	T	G	SNV	Exonic	KMT2D	c.4516A>C	p.T1506P		1	0	missense	Uncertain Significance		Probably Damaging
12	49440410	C	T	SNV	Exonic	KMT2D	c.4400G>A	p.G1467D		1	0	missense	Uncertain Significance		Probably Damaging
12	49443971	G	A	SNV	Exonic	KMT2D	c.3400C>T	p.Q1134*		1	0	stop gain	Uncertain Significance
12	49445275	C	T	SNV	Exonic	KMT2D	c.2191G>A	p.E731K		1	0	missense	Uncertain Significance		Possibly Damaging
12	49445832	A	T	SNV	Exonic	KMT2D	c.1634T>A	p.L545Q		1	0	missense	Uncertain Significance		Possibly Damaging
12	49446420	C	A	SNV	Exonic	KMT2D	c.1185G>T	p.Q395H		3	0	missense	Uncertain Significance		Possibly Damaging
13	32911912	T	G	SNV	Exonic	BRCA2	c.3420T>G	p.S1140R		2	1	missense	Uncertain Significance	Damaging	Benign
13	32911913	A	G	SNV	Exonic	BRCA2	c.3421A>G	p.T1141A		2	1	missense	Uncertain Significance	Tolerated	Benign
13	32911933	C	A	SNV	Exonic	BRCA2	c.3441C>A	p.N1147K	1	1	0	missense	Uncertain Significance	Tolerated	Benign									3744126; 3744127
13	32912024	A	T	SNV	Exonic	BRCA2	c.3532A>T	p.S1178C		1	0	missense	Uncertain Significance	Tolerated	Possibly Damaging
13	32912750	G	T	SNV	Exonic	BRCA2	c.4258G>T	p.D1420Y	174	1	0	missense	Benign	Damaging	Benign			28897727	0.63	0.4	CM003133 (DM?)			3736087; 3736088
13	32914280	T	G	SNV	Exonic	BRCA2	c.5788T>G	p.L1930V		1	1	missense	Uncertain Significance	Tolerated	Benign				0
13	32915055	A	G	SNV	Exonic	BRCA2	c.6563A>G	p.K2188R		1	0	missense	Uncertain Significance	Tolerated	Benign
13	32945108	T	C	SNV	Exonic	BRCA2	c.8503T>C	p.S2835P	59	1	0	missense	Likely Benign	Tolerated	Benign			11571746	0.07	0.14	CM004191 (DM?)			5020026; 5020027
13	32972626	A	T	SNV	Exonic	BRCA2	c.9976A>T	p.K3326*	712	1	0	stop gain	Benign					11571833	0.68	0.44	CM993644 (DP)			4984873; 4984872
13	103514458	A	C	SNV	Exonic	ERCC5	c.2321A>C; c.959A>C	p.D320A; p.D774A		1	1	missense	Uncertain Significance	Damaging	Benign
13	103514460	G	C	SNV	Exonic	ERCC5	c.961G>C; c.2323G>C	p.V775L; p.V321L		1	1	missense	Uncertain Significance	Tolerated	Benign			756778477	0
13	103515045	C	A	SNV	Exonic	ERCC5	c.1546C>A; c.2908C>A	p.L516I; p.L970I		1	0	missense	Uncertain Significance	Tolerated	Benign
13	103518122	G	T	SNV	Exonic	ERCC5	c.3422G>T; c.2060G>T	p.G687V; p.G1141V		1	0	missense	Uncertain Significance	Tolerated	Possibly Damaging
13	103518130	G	C	SNV	Exonic	ERCC5	c.2068G>C; c.3430G>C	p.E1144Q; p.E690Q		1	0	missense	Uncertain Significance	Tolerated	Benign
13	103518680	G	A	SNV	Exonic	ERCC5	c.3630G>A; c.2268G>A	p.Q756Q; p.Q1210Q		1	0	synonymous	Uncertain Significance
13	103518716	G	A	SNV	Exonic	ERCC5	c.2304G>A; c.3666G>A	p.M1222I; p.M768I		1	0	missense	Uncertain Significance	Damaging	Probably Damaging			757289895	0
13	103518997	T	A	SNV	Exonic	ERCC5	c.3697T>A; c.2335T>A	p.F779I; p.F1233I		1	1	missense	Uncertain Significance	Damaging	Probably Damaging
13	103524620	A		Deletion	Exonic	ERCC5	c.4113delA; c.2751delA	p.K917fs*65; p.K1371fs*65	15	2	1	frameshift	Pathogenic					786200921			CD020853 (DM)	133530	278780	1365342
13	103527943	G	A	SNV	Exonic	ERCC5	c.4613G>A; c.3251G>A	p.C1538Y; p.C1084Y		1	0	missense	Uncertain Significance	Activating	Benign			746017131	0
13	103528184	C	A	SNV	Exonic	ERCC5	c.3492C>A; c.4854C>A	p.T1164T; p.T1618T		1	0	synonymous	Uncertain Significance					148782406	0
15	40453380	A	G	SNV	5'UTR	BUB1B	c.-42A>G		57	1	0		Uncertain Significance			ENCODE TFBS	TBP; POLR2A; HEY1; SIN3A; MYC; MXI1; E2F1; PAX5; TAF1	183777343	0.82	0.44
15	40468833	A	T	SNV	Exonic	BUB1B	c.540A>T	p.Q180H		1	0	missense	Uncertain Significance	Damaging	Benign
15	40477786	C	T	SNV	Exonic	BUB1B	c.1001C>T	p.P334L	7	1	0	missense	Uncertain Significance	Tolerated	Benign			141953425	0.08	0.02
15	40498513	T	C	SNV	Exonic	BUB1B	c.1863T>C	p.P621P		1	0	synonymous	Uncertain Significance
15	40498567	A	G	SNV	Exonic	BUB1B	c.1917A>G	p.L639L		1	0	synonymous	Uncertain Significance
15	40501853	C	A	SNV	Exonic	BUB1B	c.2161C>A	p.P721T		5	1	missense	Uncertain Significance	Damaging	Benign
17	7573004	G	A	SNV	Exonic; 3'UTR	TP53	c.1105C>T; c.709C>T; c.*212C>T; c.628C>T; c.*124C>T; c.988C>T	p.L237L; p.L369L; p.L330L; p.L210L		1	0	synonymous	Uncertain Significance
17	7574026	C	A	SNV	Exonic; 3'UTR	TP53	c.1001G>T; c.884G>T; c.*20G>T; c.605G>T; c.*108G>T; c.524G>T	p.G175V; p.G295V; p.G334V; p.G202V	23	1	0	missense	Uncertain Significance	Damaging	Probably Damaging									11514; 323935
17	7577046	C	A	SNV	Exonic	TP53	c.892G>T; c.415G>T; c.496G>T; c.775G>T	p.E139*; p.E259*; p.E166*; p.E298*	140	1	0	stop gain	Pathogenic					201744589			CM031387 (DM)			133654; 121080; 1646820; 3723940; 10710
17	7577050	G		Deletion	Exonic	TP53	c.772delC; c.493delC; c.412delC; c.889delC	p.H258fs; p.H258fs*48; p.H138fs; p.H297fs*48; p.H258fs*46; p.H297fs*46; p.H165fs*46; p.H165fs*48; p.H165fs; p.H297fs; p.H138fs*46; p.H138fs*48	8	1	0	frameshift	Pathogenic											4975209; 4975211; 4975210; 4975208
17	7577099	C	A	SNV	Exonic	TP53	c.443G>T; c.362G>T; c.722G>T; c.839G>T	p.R280I; p.R148I; p.R241I; p.R121I	49	1	0	missense	Likely Pathogenic	Damaging	Probably Damaging			121912660						1646813; 562340; 11287; 3723939
17	7577142	C	G	SNV	Exonic	TP53	c.679G>C; c.400G>C; c.796G>C; c.319G>C	p.G134R; p.G266R; p.G107R; p.G227R	102	1	0	missense	Pathogenic	Damaging	Probably Damaging									2744545; 11205; 4271770; 318165
17	7577534	C	A	SNV	Exonic	TP53	c.351G>T; c.747G>T; c.630G>T; c.270G>T	p.R117S; p.R249S; p.R210S; p.R90S	746	1	0	missense	Pathogenic	Damaging	Probably Damaging			28934571				191170	114550	131478; 133090; 1646861; 3717634; 131479; 10817
17	7578190	T	C	SNV	Exonic	TP53	c.263A>G; c.659A>G; c.182A>G; c.542A>G	p.Y181C; p.Y88C; p.Y220C; p.Y61C	827	1	0	missense	Pathogenic	Damaging	Probably Damaging			121912666	0		CM951227 (DM)			3355993; 10758; 99718; 99720; 96438; 1644277
17	7578203	C	A	SNV	Exonic	TP53	c.169G>T; c.529G>T; c.250G>T; c.646G>T	p.V216L; p.V84L; p.V177L; p.V57L	36	1	0	missense	Likely Pathogenic	Tolerated	Possibly Damaging									211609; 11210; 1386671; 2744732; 3970353; 1386668; 1386669
17	7578224	T	A	SNV	Exonic	TP53	c.508A>T; c.229A>T; c.148A>T; c.625A>T	p.R209*; p.R50*; p.R170*; p.R77*	53	1	0	stop gain	Pathogenic								CM971504 (DM)			323942; 323944; 146258; 1649394; 323943; 11290; 3937612
17	7578280	G	A	SNV	Exonic	TP53	c.452C>T; c.92C>T; c.173C>T; c.569C>T	p.P31L; p.P190L; p.P151L; p.P58L	130	1	0	missense	Pathogenic	Tolerated	Possibly Damaging									1386772; 1386773; 3356968; 43657; 133661; 1386775; 2152692
17	7578406	C	A	SNV	Exonic	TP53	c.407G>T; c.47G>T; c.128G>T; c.524G>T	p.R175L; p.R43L; p.R16L; p.R136L	95	2	0	missense	Pathogenic	Damaging	Probably Damaging			28934578			CM062017 (DM)			1679510; 10718; 1679509; 1679512; 1679508; 4271918; 5024548
17	7578469	C	A	SNV	Exonic; 5'UTR	TP53	c.461G>T; c.65G>T; c.344G>T; c.-17G>T	p.G115V; p.G22V; p.G154V	124	1	0	missense	Pathogenic	Damaging	Possibly Damaging						CM951223 (DM)			342244; 6815; 133659; 4271946; 342246; 342243; 1649372
17	7579392	A	T	SNV	Promoter; Exonic	TP53	c.178T>A; c.295T>A; c.-859T>A; c.-940T>A	p.S99T; p.S60T	1	1	0	missense	Uncertain Significance	Tolerated	Benign	Promoter Loss	Stat3; STAT1; ETS1
17	7579548	G	A	SNV	Promoter; Exonic	TP53	c.-1096C>T; c.139C>T; c.-1015C>T; c.22C>T	p.P47S; p.P8S	130	1	0	missense	Uncertain Significance	Tolerated	Benign	Promoter Loss	MZF1_1-4; ETS1	1800371	0.17	0.56	CM052370 (DFP)			5347102
17	7579560	A	C	SNV	Promoter; Exonic	TP53	c.10T>G; c.-1108T>G; c.127T>G; c.-1027T>G	p.L4V; p.L43V	1	1	0	missense	Uncertain Significance	Tolerated	Benign	Promoter Loss	ARID3A; Gfi; NFE2L1::MafG; GATA2
17	7579627	T	A	SNV	Promoter; Intronic	TP53	c.97-37A>T; c.-1175A>T; c.-1094A>T; c.-21-37A>T			2	0		Uncertain Significance			Promoter Loss	Mafb
17	7579880	C	T	SNV	Exonic; 5'UTR	TP53	c.-85G>A; c.33G>A; c.-202G>A	p.E11E		1	0	synonymous	Uncertain Significance
17	7579890	G	A	SNV	Exonic; 5'UTR	TP53	c.-95C>T; c.-212C>T; c.23C>T	p.P8L	1	1	0	missense	Uncertain Significance	Tolerated	Benign
17	7579923	C	T	SNV	5'UTR	TP53	c.-245G>A; c.-128G>A; c.-11G>A			1	0		Uncertain Significance					773666793	0
17	29527591	A	T	SNV	Exonic	NF1	c.1040A>T	p.Q347L		1	1	missense	Uncertain Significance	Damaging	Benign
17	29548884	A	G	SNV	Exonic	NF1	c.1658A>G	p.H553R	13	1	0	missense	Uncertain Significance	Damaging	Probably Damaging						HM0703 (DM); CS054212 (DM)			98377; 1666605
17	29552168	T	C	SNV	Exonic	NF1	c.1901T>C	p.I634T	1	1	0	missense	Likely Benign	Damaging	Benign			527563505	0.01	0.06				215674
17	29553537	T	C	SNV	Exonic	NF1	c.2086T>C	p.W696R		1	0	missense	Uncertain Significance	Damaging	Probably Damaging
17	29553544	C	T	SNV	Exonic	NF1	c.2093C>T	p.P698L	1	1	0	missense	Likely Benign	Tolerated	Benign									3515836; 3515835
17	29553607	T	C	SNV	Exonic	NF1	c.2156T>C	p.I719T		1	0	missense	Uncertain Significance	Damaging	Benign			754025938	0
17	29553627	G	A	SNV	Exonic	NF1	c.2176G>A	p.V726M		1	0	missense	Likely Benign	Tolerated	Benign
17	29559779	C	T	SNV	Exonic	NF1	c.3376C>T	p.Q1126*	3	1	0	stop gain	Likely Pathogenic								CM143375 (DM)			1382084; 1382083
17	29661942	A	T	SNV	Exonic	NF1	c.5836A>T; c.5899A>T	p.K1946*; p.K1967*		1	0	stop gain	Likely Pathogenic
17	29664481	G	A	SNV	Exonic	NF1	c.6523G>A; c.6460G>A	p.V2154I; p.V2175I		1	0	missense	Likely Benign	Tolerated	Benign
17	37618453	G	A	SNV	Exonic	CDK12	c.129G>A	p.K43K		1	0	synonymous	Uncertain Significance
17	37618569	C	T	SNV	Exonic	CDK12	c.245C>T	p.T82I		1	0	missense	Uncertain Significance	Tolerated	Probably Damaging
17	37665961	G	C	SNV	Exonic	CDK12	c.2613G>C	p.G871G		1	0	synonymous	Uncertain Significance
17	37676212	T	C	SNV	Exonic	CDK12	c.2967T>C	p.I989I		1	0	synonymous	Uncertain Significance
17	37676214	C	G	SNV	Exonic	CDK12	c.2969C>G	p.P990R		1	0	missense	Uncertain Significance	Damaging	Probably Damaging
17	37676215	T	A	SNV	Exonic	CDK12	c.2970T>A	p.P990P		1	0	synonymous	Uncertain Significance
17	37682453	G	A	SNV	Exonic	CDK12	c.3644G>A	p.S1215N		1	0	missense	Uncertain Significance	Damaging	Benign
17	37682525	A	G	SNV	Exonic	CDK12	c.3716A>G	p.Q1239R		1	0	missense	Uncertain Significance	Tolerated	Benign
17	37686932	C	A	SNV	Exonic	CDK12	c.3809C>A; c.3836C>A	p.P1270H; p.P1279H		1	0	missense	Uncertain Significance	Damaging	Probably Damaging				0
17	37686934	C	T	SNV	Exonic	CDK12	c.3811C>T; c.3838C>T	p.P1280S; p.P1271S		7	1	missense	Uncertain Significance	Tolerated	Benign
17	41197745	G	A	SNV	Exonic; ncRNA; 3'UTR	BRCA1	c.5401C>T; c.5605C>T; c.*56C>T; c.5542C>T; c.2230C>T	p.Q1801*; p.Q1869*; p.Q1848*; p.Q744*		1	0	stop gain	Likely Pathogenic
17	41197747	C	T	SNV	Exonic; ncRNA; 3'UTR	BRCA1	c.5540G>A; c.2228G>A; c.5603G>A; c.5399G>A; c.*54G>A	p.C1868Y; p.C1847Y; p.C743Y; p.C1800Y		1	0	missense	Uncertain Significance	Damaging	Possibly Damaging
17	41197763	C	T	SNV	Exonic; ncRNA; 3'UTR	BRCA1	c.*38G>A; c.5524G>A; c.5383G>A; c.2212G>A; c.5587G>A	p.V1795I; p.V1863I; p.V1842I; p.V738I		1	0	missense	Uncertain Significance	Tolerated	Benign
17	41197790		A	Insertion	Exonic; ncRNA; 3'UTR	BRCA1	c.2184_2185insT; c.5559_5560insT; c.*10_*11insT; c.5355_5356insT; c.5496_5497insT	p.V1854fs; p.V729fs; p.V1786fs; p.V1833fs	1	1	0	frameshift	Pathogenic
17	41197812	C	T	SNV	Exonic; ncRNA	BRCA1	c.2163G>A; c.5475G>A; c.5538G>A; c.2089G>A; c.5334G>A	p.G721G; p.G1778G; p.G1846G; p.G1825G; p.A697T		1	0	missense; synonymous	Uncertain Significance		Benign
17	41201145		A	Insertion	Exonic; Intronic; ncRNA	BRCA1	c.2088dupT; c.5259dupT; c.2021-1426_2021-1425insT; c.5463dupT; c.5400dupT	p.G1822fs*29; p.G697fs*29; p.G1801fs*29; p.G1754fs*29		1	0	frameshift	Pathogenic
17	41242961	C	T	SNV	Exonic; ncRNA	BRCA1	c.4185G>A; c.4044G>A; c.876G>A	p.Q292Q; p.Q1395Q; p.Q1348Q	31	1	0	synonymous	Pathogenic			Splice Site Loss		80356857			CS081876 (DM)
17	41244752	A	G	SNV	Exonic; Intronic; ncRNA	BRCA1	c.2796T>C; c.2655T>C; c.788-1703T>C	p.V932V; p.V885V		3	1	synonymous	Uncertain Significance
17	41244756	A	G	SNV	Exonic; Intronic; ncRNA	BRCA1	c.788-1707T>C; c.2792T>C; c.2651T>C	p.V931A; p.V884A		1	0	missense	Uncertain Significance	Tolerated	Benign
17	41244757	C	T	SNV	Exonic; Intronic; ncRNA	BRCA1	c.788-1708G>A; c.2791G>A; c.2650G>A	p.V931M; p.V884M		3	1	missense	Uncertain Significance	Tolerated	Benign
17	41245168	C	A	SNV	Exonic; Intronic; ncRNA	BRCA1	c.787+1593G>T; c.2239G>T; c.2380G>T	p.A794S; p.A747S		2	0	missense	Uncertain Significance	Tolerated	Possibly Damaging
17	41246134	G	A	SNV	Exonic; Intronic; ncRNA	BRCA1	c.787+627C>T; c.1414C>T; c.1273C>T	p.P472S; p.P425S	1	1	0	missense	Uncertain Significance	Tolerated	Possibly Damaging
17	41246406	T	A	SNV	Exonic; Intronic; ncRNA	BRCA1	c.1142A>T; c.787+355A>T; c.1001A>T	p.K381I; p.K334I		1	0	missense	Uncertain Significance	Damaging	Probably Damaging
20	57415644	G	C	SNV	Exonic	GNAS	c.483G>C	p.Q161H		1	0	missense	Uncertain Significance	Damaging	Benign
20	57415644	G	T	SNV	Exonic	GNAS	c.483G>T	p.Q161H		1	1	missense	Uncertain Significance	Damaging	Benign
20	57415861	C	T	SNV	Promoter; Exonic	GNAS	c.700C>T; c.-1108C>T	p.P234S		1	0	missense	Uncertain Significance	Tolerated	Probably Damaging	Promoter Loss	MZF1_1-4
20	57428637	C	T	SNV	Exonic; Intronic	GNAS	c.-39+11707C>T; c.130C>T; c.317C>T; c.*42+12696C>T	p.L44L; p.A106V		1	0	missense; synonymous	Uncertain Significance		Benign
20	57428694	G	A	SNV	Exonic; Intronic	GNAS	c.-39+11764G>A; c.187G>A; c.*42+12753G>A; c.374G>A	p.V63M; p.S125N		1	0	missense	Uncertain Significance		Benign
20	57428732	C	A	SNV	Exonic; Intronic	GNAS	c.*42+12791C>A; c.225C>A; c.412C>A; c.-39+11802C>A	p.H75Q; p.L138I		1	0	missense	Uncertain Significance		Benign
20	57428931	C	A	SNV	Exonic; Intronic	GNAS	c.-39+12001C>A; c.611C>A; c.*42+12990C>A; c.424C>A	p.P142T; p.A204D		1	0	missense	Uncertain Significance		Benign
20	57429087	C	T	SNV	Exonic; Intronic	GNAS	c.580C>T; c.-39+12157C>T; c.767C>T; c.*42+13146C>T	p.R194W; p.A256V		1	0	missense	Uncertain Significance		Benign
20	57429115	C	T	SNV	Exonic; Intronic	GNAS	c.-39+12185C>T; c.795C>T; c.608C>T; c.*42+13174C>T	p.A203V; p.R265R		1	0	missense; synonymous	Likely Benign					753138877	0
20	57429176	C	T	SNV	Exonic; Intronic	GNAS	c.*42+13235C>T; c.-39+12246C>T; c.856C>T; c.669C>T	p.P223P; p.Q286*		1	0	synonymous; stop gain	Likely Pathogenic
20	57429501	C	T	SNV	Exonic; Intronic	GNAS	c.*42+13560C>T; c.994C>T; c.-39+12571C>T; c.1181C>T	p.Q332*; p.A394V		1	0	missense; stop gain	Uncertain Significance		Benign
20	57429939	C	A	SNV	Exonic; Intronic	GNAS	c.1432C>A; c.-39+13009C>A; c.*42+13998C>A; c.1619C>A	p.R478S; p.P540Q		1	0	missense	Uncertain Significance		Possibly Damaging
20	57430115	C	T	SNV	Exonic; Intronic	GNAS	c.1795C>T; c.1608C>T; c.-39+13185C>T; c.*42+14174C>T	p.A536A; p.R599C		1	0	missense; synonymous	Uncertain Significance		Benign
20	57430354	G	C	SNV	Exonic; Intronic	GNAS	c.*42+14413G>C; c.1847G>C; c.-39+13424G>C; c.2034G>C	p.W616S; p.M678I		1	0	missense	Uncertain Significance	Damaging	Benign
20	57470728	G	A	SNV	Exonic; ncRNA; 3'UTR	GNAS	c.*62G>A; c.201G>A; c.2130G>A; c.*220G>A; c.*104G>A; c.24G>A	p.G8G; p.G710G; p.G67G		1	0	synonymous	Uncertain Significance					375763287	0
20	57474021	G	A	SNV	Exonic; Intronic; ncRNA; 3'UTR	GNAS	c.238G>A; c.212+3282G>A; c.*99G>A; c.2167G>A; c.61G>A; c.*257G>A; c.*141G>A	p.A723T; p.A80T; p.A21T	2	1	0	missense	Uncertain Significance	Tolerated	Probably Damaging									4385157; 4385158
20	57485013	C	A	SNV	Exonic; 3'UTR	GNAS	c.*753C>A; c.670C>A; c.2776C>A; c.802C>A; c.850C>A; c.*708C>A; c.805C>A; c.847C>A	p.R268S; p.R224S; p.R269S; p.R283S; p.R284S; p.R926S		1	0	missense	Uncertain Significance	Tolerated	Probably Damaging
20	57485014	G	T	SNV	Exonic; 3'UTR	GNAS	c.851G>T; c.*709G>T; c.803G>T; c.848G>T; c.*754G>T; c.806G>T; c.2777G>T; c.671G>T	p.R269L; p.R283L; p.R284L; p.R926L; p.R268L; p.R224L		1	0	missense	Uncertain Significance	Tolerated	Probably Damaging
22	41523543	C	T	SNV	Exonic	EP300	c.959C>T	p.A320V		1	0	missense	Uncertain Significance	Tolerated	Benign
22	41523685	C	T	SNV	Exonic	EP300	c.1101C>T	p.P367P		1	0	synonymous	Uncertain Significance
22	41546091	T	A	SNV	Exonic	EP300	c.2706T>A	p.P902P		1	1	synonymous	Uncertain Significance
22	41546146	G	A	SNV	Exonic	EP300	c.2761G>A	p.A921T	1	1	0	missense	Uncertain Significance	Tolerated	Benign									4385249
22	41551110	G	A	SNV	Exonic	EP300	c.3254G>A	p.G1085E		1	0	missense	Uncertain Significance	Damaging	Benign
22	41553240	A	T	SNV	Exonic	EP300	c.3329A>T	p.Q1110L		1	1	missense	Uncertain Significance	Tolerated	Probably Damaging
22	41564822		A	Insertion	Exonic	EP300	c.4123_4124insA	p.G1375fs*10		1	1	frameshift	Likely Pathogenic
22	41564823	G	A	SNV	Exonic	EP300	c.4124G>A	p.G1375D		1	0	missense	Uncertain Significance	Damaging	Probably Damaging
22	41566420	G	A	SNV	Exonic	EP300	c.4297G>A	p.G1433R		1	0	missense	Uncertain Significance	Damaging	Possibly Damaging
22	41572375	G	A	SNV	Exonic	EP300	c.4904G>A	p.R1635K		1	0	missense	Uncertain Significance	Damaging	Probably Damaging
22	41572443	C	T	SNV	Exonic	EP300	c.4972C>T	p.L1658L		1	0	synonymous	Uncertain Significance
22	41572450	C	T	SNV	Exonic	EP300	c.4979C>T	p.T1660M		1	0	missense	Uncertain Significance	Damaging	Benign
22	41572887	C	T	SNV	Exonic	EP300	c.5172C>T	p.T1724T		1	0	synonymous	Uncertain Significance
22	41572935	G	A	SNV	Exonic	EP300	c.5220G>A	p.Q1740Q		1	0	synonymous	Uncertain Significance
22	41572941	G	A	SNV	Exonic	EP300	c.5226G>A	p.L1742L		1	0	synonymous	Uncertain Significance
22	41573378	C	T	SNV	Exonic	EP300	c.5663C>T	p.P1888L		1	0	missense	Uncertain Significance	Damaging	Benign
22	41573403	G	A	SNV	Exonic	EP300	c.5688G>A	p.V1896V		1	0	synonymous	Uncertain Significance
22	41573818	C	T	SNV	Exonic	EP300	c.6103C>T	p.Q2035*		1	0	stop gain	Uncertain Significance
22	41574163	C	T	SNV	Exonic	EP300	c.6448C>T	p.P2150S		1	0	missense	Uncertain Significance	Tolerated	Benign
22	41574501	G	A	SNV	Exonic	EP300	c.6786G>A	p.Q2262Q		1	0	synonymous	Uncertain Significance
22	41574530	C	T	SNV	Exonic	EP300	c.6815C>T	p.P2272L		1	0	missense	Uncertain Significance	Damaging	Possibly Damaging
X	66765372	G	A	SNV	Exonic	AR	c.384G>A	p.E128E		1	0	synonymous	Uncertain Significance
X	66765408	C	T	SNV	Exonic	AR	c.420C>T	p.A140A		1	0	synonymous	Uncertain Significance
X	66765414	C	T	SNV	Exonic	AR	c.426C>T	p.S142S		1	0	synonymous	Uncertain Significance
X	66765483	C	T	SNV	Exonic	AR	c.495C>T	p.S165S		1	0	synonymous	Uncertain Significance
X	66765800	C	T	SNV	Exonic	AR	c.812C>T	p.P271L		1	0	missense	Uncertain Significance	Tolerated	Possibly Damaging
X	66765936	C	T	SNV	Exonic	AR	c.948C>T	p.Y316Y		1	1	synonymous	Uncertain Significance
X	66766170	C	T	SNV	Exonic	AR	c.1182C>T	p.D394D		1	0	synonymous	Uncertain Significance
X	66766237	G	A	SNV	Exonic	AR	c.1249G>A	p.A417T	1	1	0	missense	Uncertain Significance	Tolerated	Benign									4662619
X	66931295	C	T	SNV	Exonic	AR	c.1937C>T; c.341C>T	p.A114V; p.A646V		1	0	missense	Uncertain Significance	Tolerated	Benign
X	66931414	G	A	SNV	Exonic	AR	c.460G>A; c.2056G>A	p.V154M; p.V686M		1	0	missense	Uncertain Significance	Damaging	Probably Damaging
X	66937372	G	T	SNV	Exonic	AR	c.630G>T; c.2226G>T	p.W210C; p.W742C	19	1	0	missense	Uncertain Significance	Damaging	Probably Damaging						CM942110 (DM)
X	66942806	C	T	SNV	Exonic	AR	c.2587C>T; c.991C>T	p.L331F; p.L863F		1	0	missense	Uncertain Significance	Damaging	Benign
X	66942816	C	G	SNV	Exonic	AR	c.2597C>G; c.1001C>G	p.S866C; p.S334C		1	0	missense	Uncertain Significance	Damaging	Probably Damaging
X	66943543	C	T	SNV	Exonic	AR	c.2623C>T; c.1027C>T	p.H875Y; p.H343Y	53	2	0	missense	Pathogenic	Tolerated	Probably Damaging			137852581				313700	176807	238555
X	66943552	A	G	SNV	Exonic	AR	c.2632A>G; c.1036A>G	p.T878A; p.T346A	110	2	0	missense	Pathogenic	Tolerated	Possibly Damaging			137852578				313700	176807	236693
